# Supplementary material for: Crucial genes associated with diabetic nephropathy explored by microarray analysis
Source: BMC Nephrol. 2016 Sep 9;17(1):128. doi: 10.1186/s12882-016-0343-2 (PMC5016939; doi:10.1186/s12882-016-0343-2)
Supplement: Additional file 1: — The list of differentially expressed genes. (XLSX 30 kb) [file 12882_2016_343_MOESM1_ESM.xlsx]

## Sheet: Sheet1
Gene	logFC	P.Value
CLIC5	-4.2968	5.61513e-07
FGF1	-4.17331	7.74226e-07
FOXC1	-3.3219	7.55791e-07
F3	-3.31914	2.65991e-08
TCF21	-3.15997	1.4691e-05
GAS1	-3.14206	4.74123e-06
HTRA1	-3.11408	8.58872e-05
DDN	-3.10667	6.13568e-07
PLCE1	-3.09221	1.28958e-09
VEGFA	-3.06586	1.58032e-06
MAGI2	-3.06348	2.43701e-07
RSAD2	-3.00852	0.0156716
FAM153A	-2.97234	5.62913e-07
SPOCK2	-2.96727	0.000331523
CRIM1	-2.95474	4.46648e-07
IGFBP2	-2.95291	0.000229916
MME	-2.93804	1.0631e-07
ENPEP	-2.87454	2.68105e-05
FAT1	-2.85312	1.1932e-06
PTPRO	-2.82471	1.19383e-06
SEMA5A	-2.80376	5.43178e-08
PALLD	-2.79913	1.13537e-08
TYRO3	-2.7674	2.46848e-06
SERINC5	-2.65531	5.15364e-08
NPHS1	-2.65346	4.92212e-07
MYO1B	-2.65247	4.12035e-07
THSD7A	-2.64254	8.05402e-08
F2R	-2.62291	4.48325e-07
IFI44L	-2.60867	0.0171168
IFIT1	-2.53282	0.00928422
CXADR	-2.52492	0.000124397
PAM	-2.51872	1.78592e-08
GPNMB	-2.49408	6.75283e-08
APOD	-2.48289	3.1596e-05
GALC	-2.46117	3.90644e-07
PLSCR1	-2.45623	0.000192867
SRGAP2	-2.45306	2.10154e-06
CHI3L1	-2.39529	3.02883e-06
CDC42EP3	-2.38885	2.76597e-07
PTGDS	-2.37239	0.000432224
SULF1	-2.36516	4.37577e-05
CXCL10	-2.35851	0.0421134
CD2AP	-2.3257	0.000104777
SIK1	-2.30787	0.00572868
EIF3M	-2.30463	5.27952e-07
DPP6	-2.29722	0.0022402
CDKN1C	-2.29387	2.08072e-05
IQGAP2	-2.28832	1.50679e-08
ST3GAL6	-2.27283	2.16152e-08
ADORA1	-2.27084	7.45906e-05
IFIT3	-2.26073	0.0179786
GBP1	-2.25174	0.0220877
TNNT2	-2.24668	1.82844e-06
PFN2	-2.22306	2.2874e-07
LOX	-2.2042	5.63416e-06
USP46	-2.18768	3.80441e-08
CMAHP	-2.17822	1.36192e-06
DAG1	-2.17747	4.48102e-06
DPYSL3	-2.16693	6.96394e-08
TGFBR3	-2.14884	2.65257e-07
KANK1	-2.14094	3.82387e-07
PODXL	-2.12691	8.83704e-08
C1R	-2.12217	1.16569e-06
BEX4	-2.12171	1.56914e-07
STAT1	-2.10365	0.00412627
CITED2	-2.06635	3.31953e-07
CTGF	-2.06274	0.00173256
MX1	-2.06246	0.0363766
PLCG2	-2.05857	6.51476e-05
KBTBD11	-2.04087	3.20038e-06
NPTN	-2.03383	9.68709e-07
NRIP1	-2.03245	0.000128497
DDX3Y	-2.02693	0.0113345
MCM6	-2.02166	7.38565e-06
CAPN2	-2.0215	2.96117e-05
ACTG1	-1.99901	0.00330814
NDN	-1.99683	1.847e-05
BST2	-1.98148	0.000715582
SEPT10	-1.97809	2.78852e-06
IFI44	-1.97584	0.0112683
GLUL	-1.97489	1.20345e-06
CDC14A	-1.9715	4.09536e-05
FNBP1L	-1.95438	9.64761e-07
RPS4Y1	-1.926	0.0103699
SPOCK1	-1.91174	2.52967e-06
MEGF9	-1.88636	3.17621e-06
TUBB2A	-1.87912	1.91642e-05
PLOD2	-1.87347	9.04169e-07
MYL9	-1.87022	2.85422e-05
YBX3	-1.85203	5.43456e-06
MCL1	-1.84466	1.08717e-05
VIM	-1.82745	0.000104319
ACTR3	-1.81382	8.29268e-05
HSPA5	-1.80612	1.87465e-06
AIF1	-1.79409	1.65143e-06
MAFF	-1.79303	0.000667872
SCRN1	-1.7921	1.91222e-06
FRY	-1.77787	1.07698e-06
MTHFD2	-1.77667	8.15003e-06
MTSS1	-1.77326	1.87477e-05
SLK	-1.76458	0.0002226
XAF1	-1.76406	0.0290643
RCAN1	-1.75857	8.79414e-07
ZNF185	-1.75513	5.91613e-05
LEPROT	-1.75345	1.80368e-06
CYP1B1	-1.74715	0.000117502
LPL	-1.74184	5.03743e-06
PTPN13	-1.72655	2.47428e-05
CD164	-1.7183	5.89741e-06
NFASC	-1.71512	8.70657e-06
MYLK	-1.7071	6.4389e-06
LGALS8	-1.6986	7.74859e-05
EXPH5	-1.69047	0.00021109
GULP1	-1.69029	6.12339e-07
PLA2R1	-1.68786	2.07969e-06
ITGA3	-1.67704	4.12653e-05
CREB3L2	-1.67468	1.36059e-06
C1S	-1.66924	1.97113e-06
PSMA3	-1.66538	0.000110302
ARHGEF18	-1.65896	1.00073e-05
OAS1	-1.65591	0.00304743
RDX	-1.65296	1.21697e-06
MYH9	-1.64999	3.45947e-06
KLK7	-1.64524	6.06747e-05
WT1	-1.64092	1.76415e-05
FERMT2	-1.63497	6.79889e-06
PAPSS1	-1.62845	2.79556e-05
PICALM	-1.62735	7.09338e-05
DUSP1	-1.62508	0.000311673
PDE4B	-1.6248	0.000298305
DYNLL1	-1.61895	0.002702
ISG15	-1.61789	0.0281698
ITGB5	-1.613	1.13606e-05
NBN	-1.60865	1.19812e-05
COL4A3	-1.60707	0.00049039
IFITM1	-1.59281	0.00495127
TRAM2	-1.59193	1.56733e-06
TMED5	-1.58423	8.05925e-07
CXCL2	-1.58376	0.00424223
AGRN	-1.58277	2.78018e-05
SBSPON	-1.58247	6.29567e-05
RARRES2	-1.58077	0.000189638
CD46	-1.57845	4.04611e-06
PRKCI	-1.56621	0.00372517
TOMM20	-1.5617	8.23667e-06
LITAF	-1.56027	0.00131709
OTUD4	-1.55935	4.67798e-06
GADD45A	-1.5593	5.4976e-06
MYO1E	-1.55783	0.000260708
COL4A5	-1.54795	2.43409e-06
DSTN	-1.53356	2.32169e-06
LGALS1	-1.52881	0.00628678
POSTN	-1.52785	0.007043
ACBD3	-1.51842	9.62686e-07
PRKAR1A	-1.50384	4.31287e-06
HPGD	-1.49825	0.00178914
LUC7L3	-1.49116	2.33076e-06
HMGN1	-1.4875	3.2326e-06
TAPBP	-1.48403	0.000210292
CANX	-1.47031	2.94515e-06
SEMA3B	-1.47008	0.000420472
IARS	-1.46975	2.08031e-05
CAMSAP2	-1.4687	3.07163e-05
NEK7	-1.46735	2.55319e-06
PRKAR2B	-1.46474	1.0544e-06
UBE2L6	-1.45769	0.0144114
MYL12A	-1.45508	3.88756e-06
TOB1	-1.45185	5.8321e-06
UNG	-1.45053	0.000161997
MGAT5	-1.4448	9.39121e-05
TRIM44	-1.44348	5.66853e-05
NDRG1	-1.44128	9.10135e-06
TUSC3	-1.44018	1.23082e-06
DMD	-1.43951	0.000403935
TMED10	-1.4374	2.13998e-06
CD200	-1.43453	0.000546098
FAM98A	-1.43224	8.98476e-06
TMEM123	-1.43198	0.000122768
TRIM22	-1.42716	0.00401974
HSPB11	-1.42617	1.21281e-06
XPO1	-1.42521	0.000374774
NFE2L1	-1.42476	0.000121331
SERINC1	-1.42154	2.99805e-06
CEBPD	-1.41574	0.000299142
TSPYL5	-1.41311	2.40187e-05
RPN2	-1.41039	7.77408e-05
CALU	-1.4103	0.000104074
TSPAN3	-1.40694	2.27622e-06
TRIB2	-1.4064	0.000275109
RNF11	-1.40559	3.37147e-06
PRDX6	-1.40499	7.25777e-05
NQO1	-1.39605	1.06337e-06
CDV3	-1.39403	1.93496e-05
PARVA	-1.39396	0.000177266
GMFB	-1.39365	4.22747e-06
CORO2B	-1.38679	2.25273e-05
DYNLT1	-1.38564	0.000223079
CDK14	-1.38364	1.96312e-05
DNAJA1	-1.38285	0.000638541
ARF6	-1.3825	1.38015e-05
DDHD2	-1.3811	6.71664e-06
ATP10D	-1.37803	7.42293e-05
ANXA1	-1.37777	7.99015e-06
FBXO21	-1.37534	5.03357e-06
PHYHIP	-1.37347	0.000349603
PSMB9	-1.37041	0.0223165
YWHAE	-1.36957	3.57984e-06
TSC22D1	-1.36804	0.000867414
CLEC16A	-1.36232	9.53748e-06
HNRNPC	-1.356	2.21672e-06
TSC22D3	-1.35208	2.72832e-05
LOXL1	-1.35185	9.20143e-05
TMEM66	-1.34985	2.38139e-06
MYOF	-1.3389	9.22493e-05
MYO1D	-1.33689	0.000136077
MICU2	-1.3365	9.30658e-05
SHOC2	-1.32723	5.55398e-05
B3GNT1	-1.32591	9.65833e-05
MECP2	-1.32405	3.79066e-05
IGFBP7	-1.32371	0.000647912
HNRNPA2B1	-1.32292	0.000283913
ARID5B	-1.31799	0.00176626
SUB1	-1.30862	1.94831e-05
CLIP1	-1.30803	1.87149e-05
ABI1	-1.30686	9.02372e-05
CD55	-1.30643	0.000200762
PJA2	-1.30623	0.00063649
CCSER2	-1.30348	2.38235e-05
RABGAP1L	-1.30263	1.00905e-05
PHKB	-1.29617	5.08696e-05
NAMPT	-1.29373	0.000756457
TAP1	-1.29248	0.0208273
STARD7	-1.28961	3.2423e-05
GLOD4	-1.28958	7.28099e-05
SACM1L	-1.28905	4.72555e-05
ADD3	-1.28859	0.000173854
TIMP1	-1.28757	0.0012897
NDUFA5	-1.28751	5.55596e-06
SET	-1.28711	2.46521e-05
HNRNPA1	-1.28692	4.74143e-06
RYR3	-1.28195	2.74141e-05
HSPA12A	-1.27949	1.88003e-05
SEC61G	-1.27842	3.64793e-05
ATP2A2	-1.27774	5.52929e-05
ZC3HAV1	-1.27669	0.00471081
KLK6	-1.27619	1.51035e-05
HNRNPA0	-1.27517	4.96708e-05
PTP4A2	-1.27422	0.00036038
SMARCA1	-1.27313	9.04729e-05
HSP90AA1	-1.26989	3.23238e-06
CYR61	-1.26915	1.13487e-05
KIAA0232	-1.2691	0.000105577
SERP1	-1.26068	1.02915e-05
CALD1	-1.26049	1.39193e-05
C1D	-1.25877	0.000446879
NAB1	-1.25842	1.08393e-05
RPS6	-1.25559	0.00014567
FAM127A	-1.25178	0.000104819
FGF9	-1.24742	0.000802066
YWHAQ	-1.24368	3.62341e-06
CSRP1	-1.24047	0.00225868
ARF4	-1.24033	1.75688e-05
PPP2CB	-1.23681	5.62383e-06
NMI	-1.2355	0.0122326
KLHL9	-1.2351	6.00733e-06
PRNP	-1.23464	0.000100353
TSPYL4	-1.23444	1.28167e-05
PDIA3	-1.22955	4.36527e-06
COL4A4	-1.22881	0.000551214
LANCL1	-1.22754	1.29501e-05
REEP5	-1.22691	3.19687e-05
CYB5R3	-1.2257	0.000178961
ARHGAP19	-1.22258	5.65443e-06
TM9SF2	-1.21843	3.72624e-06
MTMR6	-1.21712	4.23173e-05
G3BP2	-1.21444	5.45909e-05
PLXNB2	-1.21388	0.000160689
BGN	-1.21256	0.0126142
APOL1	-1.21216	0.00111234
CD59	-1.20884	1.00892e-05
RTN4	-1.2056	0.00355884
EPS15	-1.20517	5.04504e-05
VPS26A	-1.20066	5.91209e-05
DUT	-1.19799	0.00138318
KIAA1109	-1.19755	0.000386215
TMSB4X	-1.1965	1.25568e-05
C11orf58	-1.19553	1.45046e-05
ODC1	-1.19303	0.000331371
BTG2	-1.18571	1.56238e-05
BMP2	-1.18522	2.34882e-05
NR2F2	-1.17594	3.18526e-05
HIVEP2	-1.17536	0.00155893
AP3S1	-1.17452	6.06371e-06
VAMP2	-1.16845	2.76107e-05
METAP1	-1.16741	4.15813e-05
SYPL1	-1.1659	0.000117305
ACSL3	-1.16565	3.33802e-05
ING1	-1.16167	0.000212116
PSMD10	-1.15813	3.75825e-05
STK24	-1.15764	2.36928e-05
WBP1L	-1.15602	0.000745018
ACTN4	-1.15534	0.00290002
PTPRD	-1.15355	5.09407e-06
CDS1	-1.15137	4.63815e-05
MXRA8	-1.15108	7.30277e-05
ADM	-1.1509	0.000355557
UBR2	-1.14716	0.000172561
HNRNPA3	-1.14692	7.99023e-06
UFL1	-1.14495	1.52428e-05
CIRBP	-1.1429	0.000195982
SSBP2	-1.14275	3.01513e-05
SEPT7	-1.14092	2.41161e-05
SKP1	-1.13991	3.14365e-06
SERPING1	-1.13808	5.9243e-05
TAX1BP1	-1.13807	8.47952e-06
ANXA7	-1.13609	1.14707e-05
ADAR	-1.13599	0.00252843
WARS	-1.13114	0.041093
TOMM70A	-1.13075	0.000234596
CTNNA1	-1.12931	4.4483e-05
STRAP	-1.12863	4.36427e-06
RPL36AL	-1.12695	1.67122e-05
CD151	-1.12431	0.0004139
HPS5	-1.12205	0.000434064
DEK	-1.12076	1.73724e-05
DCAF8	-1.12069	0.000136834
OPTN	-1.1196	1.66594e-05
SPTAN1	-1.11868	0.000834552
PTH1R	-1.11816	0.00188592
SEPT2	-1.11708	5.75282e-06
MORF4L2	-1.11549	3.76398e-05
DCTD	-1.11507	0.00120699
PVRL2	-1.11322	0.000257039
AKAP11	-1.11251	9.89019e-06
SOD1	-1.11175	0.00014954
ETF1	-1.11155	0.000153816
RAMP3	-1.11135	0.0388251
PON2	-1.10993	9.13989e-05
PLS3	-1.10968	9.9204e-05
SRSF6	-1.10864	0.00178296
FHL1	-1.10753	6.91733e-06
RPL9	-1.10606	3.64268e-05
CAPZB	-1.1054	0.00217995
RGS2	-1.10418	0.00302905
PSMA4	-1.1037	0.000843035
ZNF146	-1.10202	0.000126804
DCUN1D4	-1.09993	0.000194809
RALBP1	-1.09643	0.000162141
ARHGAP29	-1.09449	3.29151e-05
TBCB	-1.09431	0.0026105
CBLB	-1.09428	2.27877e-05
SPTLC1	-1.09331	5.17626e-06
NEBL	-1.0929	3.4894e-05
LGALS3BP	-1.09225	0.000187092
EZR	-1.09023	0.00304854
PPFIA4	-1.08679	2.61364e-05
USP33	-1.08655	6.33423e-05
FNBP1	-1.08649	1.45276e-05
XBP1	-1.08528	3.50296e-05
ROCK1	-1.08371	0.000768245
DYNLT3	-1.08264	0.000142434
TARDBP	-1.08099	7.30901e-05
PEA15	-1.07974	0.00565056
PLD3	-1.07832	0.000430499
GPRC5A	-1.0757	0.000280186
MX2	-1.07408	0.018085
EIF2AK2	-1.07397	0.00691472
EFR3A	-1.07361	1.17329e-05
HIPK1	-1.07307	0.00232984
PEX11B	-1.07304	1.95628e-05
RAB14	-1.07167	9.29571e-06
GJA1	-1.07144	0.000360882
FBXO9	-1.07046	4.59054e-05
BCAR3	-1.06995	1.60338e-05
CNBP	-1.06455	9.10716e-05
HMGN2	-1.06455	0.00108312
TCEA1	-1.06419	8.18237e-06
SS18	-1.06327	1.6854e-05
FBXW11	-1.06274	0.000115055
IFI35	-1.06257	0.0198065
ATF4	-1.06204	0.00026648
TXNRD1	-1.05739	0.00159624
HNRNPR	-1.05424	0.000106914
DUSP6	-1.05191	0.00158461
GTF2A2	-1.05148	0.000505734
SUCO	-1.05067	0.00493711
RAD21	-1.04653	0.000552215
UBQLN2	-1.04636	7.28831e-05
DLG5	-1.04591	0.00012096
ANXA5	-1.04547	5.1748e-05
PAK1	-1.04191	7.67662e-05
CACNB2	-1.04007	0.00540937
NDUFA1	-1.03852	2.57871e-05
PGAM1	-1.03832	1.66016e-05
TNNC1	-1.03735	0.00290485
CBX6	-1.03651	0.0115194
RARRES3	-1.03632	0.0372497
C6orf62	-1.03624	0.000170134
MDFIC	-1.03501	0.000315728
SUN2	-1.03363	6.62445e-05
TIA1	-1.03348	0.00044426
SLC29A1	-1.03198	0.00711265
SNRPG	-1.03116	1.55737e-05
CTBP1	-1.03079	0.00265698
ZMYM2	-1.02786	0.000360788
APPBP2	-1.02725	2.45405e-05
MCFD2	-1.0268	0.000208437
SCP2	-1.0265	8.08152e-05
CAPZA1	-1.02624	0.000712057
SLC2A3	-1.02528	0.010763
EMC2	-1.0251	7.80903e-05
DDOST	-1.02492	0.000119276
IL6ST	-1.02221	0.0211015
IRF1	-1.02203	0.0246094
CHD3	-1.02194	0.000173687
TMEM59	-1.01955	4.77917e-05
CD9	-1.01813	0.0158486
CTNNB1	-1.0173	0.00180893
KIAA0247	-1.01527	8.91064e-05
RPS24	-1.01358	0.000304845
GMDS	-1.0122	0.000103224
GHR	-1.00927	0.000298212
SEPT1	-1.00791	0.000264481
ARPC5	-1.00739	0.00079715
PSME1	-1.00585	0.0052726
HTATSF1	-1.00565	6.75021e-05
DNAJB9	-1.00548	5.03569e-05
EFNB2	-1.00539	1.55735e-05
BCLAF1	-1.00295	0.000135373
KHDRBS1	-1.00162	5.39672e-05
CD69	1.00481	0.000331019
CYP17A1	1.00527	0.000272479
SEPT5-GP1BB	1.01224	0.0036522
ICAM5	1.02249	0.00381139
FBP1	1.03063	2.23668e-05
OR2H2	1.05016	0.0157547
CFHR3	1.0842	0.00144927
HYAL1	1.10396	0.000278399
MT2A	1.1323	0.0401745
TRIM16	1.15726	0.000545061
LGALS2	1.17393	0.00338918
LINC00273	1.53912	9.84977e-07
AKR1C3	1.58945	0.00215846
UMOD	1.92845	0.000914428
